# Supplementary material for: Transgenic Expression of the Anti-parasitic Factor TEP1 in the Malaria Mosquito Anopheles gambiae
Source: PLoS Pathog. 2017 Jan 17;13(1):e1006113. doi: 10.1371/journal.ppat.1006113 (PMC5240933; doi:10.1371/journal.ppat.1006113)
Supplement: S2 Table — n is the number of analyzed midguts, Prevalence of infection is the number of midguts with at least one parasite out of the total number of midguts. Oocysts and melanized parasites were counted 7 days after infection. p values are from the non parametric Mann-Whitney t-test. Compared groups are marked in bold and are indicated in Fig 4. (XLSX) [file ppat.1006113.s002.xlsx]

## Sheet: S2
	Figure 4a	Vg-GFP	TEP1Δct2	Vg-GFP;TEP1Δct2	p value
	n	63	76	56
	prevalence	0.952381	0.868421	0.607143
	mean of infection	143.8	218.1	41.41	<0.0001
	prevalence melanized	0.206349	0	0.642857
	mean of melanized	4.98	0	50.36	<0.0001
	Figure 4b	TEP1ΔT	Vg-TEP1r;TEP1ΔT	p value
	n	51	54
	prevalence	0.98	0.72
	mean of infection	562	168	<0.0001
	prevalence melanized	0	0.7
	mean of melanized	0	140	<0.0001
	Figure 4c	TEP1s	Vg-TEP1r	p value
	n	76	83
	prevalence	0.986842	0.939759
	mean of infection	70	82	ns
	prevalence melanized	0.342105	0.698795
	mean of melanized	1.4	6.5	<0.001
	Figure4d	dsLacZ	dsTep1s	dsTep1r	p value
	n	32	26	31
	prevalence	0.90625	0.384615	0.967742
	mean of infection	52	26	34	<0.0001
	prevalence melanized	0.3125	0.769231	0.516129
	mean of melanized	4	56	2	<0.0001
	Figure S5	Vg-GFP	Vg-GFP 2bf	Vg-TEP1	Vg-TEP1 2bf	p value
	n	25	8	23	17
	prevalence	0.96	0.5	0.826087	0.411765
	mean of infection	165	114	86	92	ns
	prevalence melanized	0.52	0.375	0.608696	0.411765
	mean of melanized	10	1.2	25	12
