# Supplementary material for: Transgenic Expression of the Anti-parasitic Factor TEP1 in the Malaria Mosquito Anopheles gambiae
Source: PLoS Pathog. 2017 Jan 17;13(1):e1006113. doi: 10.1371/journal.ppat.1006113 (PMC5240933; doi:10.1371/journal.ppat.1006113)
Supplement: S3 Table — n is the number of analyzed midguts, prevalence of infection is the number of midguts with at least one parasite out of the total number of midguts. Oocysts were counted 7 days after infection. P values were calculated using non parametric Mann-Whitney t-test analysis. (XLSX) [file ppat.1006113.s003.xlsx]

## Sheet: S3
		TEP1s	Vg-Tale	p value
	n	31	20
	prevalence	0.94	1
	mean of infection	76.3	72.3	ns
		TEP1s	Lp-TAL0	Lp-TAL6	Lp-TAL0/Lp-TAL6	p value
	n	26	21	33	24
	prevalence	1	1	0.94	1
	mean of infection	142	127	172	196	ns
