# Supplementary material for: Transgenic Expression of the Anti-parasitic Factor TEP1 in the Malaria Mosquito Anopheles gambiae
Source: PLoS Pathog. 2017 Jan 17;13(1):e1006113. doi: 10.1371/journal.ppat.1006113 (PMC5240933; doi:10.1371/journal.ppat.1006113)
Supplement: S4 Table — Taking advantage of the ambiguous recognition of nucleotides by the RVD NS, TAL0 was designed to target TRWSRSBRGGRAWTCCCS, thus targeting the following promoter sites: TGAGGGCAGGGAATCCCC (TEP1), TATCAGGAGGAAATCCCC (LRIM1) and TATCACTGGGAATTCCCG (APL1C). (XLSX) [file ppat.1006113.s004.xlsx]

## Sheet: S4
	TALE	TALE recognition site	Amino acid pairs in repeat region
	0	T-GAGGGCAGGGAATCCCC	NN	NI	NN	NN	NN	NS	NN	NH	NH	NN	NI	NS	NG	HD	HD	HD	NS	--
	2	T-ATCGCCCGGCGTTCATGC	NI	NG	HD	NN	HD	HD	HD	NN	NH	HD	NN	NG	NG	HD	NI	NG	NN	HD
	3	T-AACAACAGCACAGCTTCA	NI	NI	HD	NI	NI	HD	NI	NN	HD	NI	HD	NI	NN	HD	NG	NG	HD	NI
	6	T-GCAATATTAGCCACTGGA	NN	HD	NI	NI	NG	NI	NG	NG	NI	NN	HD	HD	NI	HD	NG	NN	NH	NI
	7	T-ATACAAACCAAGGGGATT	NI	NG	NI	HD	NI	NI	NI	HD	HD	NI	NI	NH	NN	NN	NN	NI	NG	NG
